# Supplementary material for: Uncovering the Model and Philosophy of Care of a Psychiatric Inpatient Mother-Baby Unit in a Qualitative Study with Staff
Source: Int J Environ Res Public Health. 2022 Aug 7;19(15):9717. doi: 10.3390/ijerph19159717 (PMC9367725; doi:10.3390/ijerph19159717)
Supplement: Supplementary file 1 [file ijerph-19-09717-s001.zip]

Archive with 1 entries (1 files):
- ijerph-1811301-supplementary.pdf
